# Supplementary material for: Development of a Web-Based Multimedia Patient Decision Aid for Rheumatoid Arthritis: A User-Centered Design
Source: Healthcare (Basel). 2026 Apr 9;14(8):983. doi: 10.3390/healthcare14080983 (PMC13115699; doi:10.3390/healthcare14080983)
Supplement: Supplementary file 1 [file healthcare-14-00983-s001.zip]

Archive with 3 entries (3 files):
- Section S1.docx
- Section S2.docx
- Section S3.docx
